# Supplementary material for: Optimization and validation of RT-LAMP assay for diagnosis of SARS-CoV2 including the globally dominant Delta variant
Source: Virol J. 2021 Aug 30;18:178. doi: 10.1186/s12985-021-01642-9 (PMC8404189; doi:10.1186/s12985-021-01642-9)
Supplement: Supplementary file 1 — Additional file 1: All the reference sequences (NCBI GenBank RefSeq) that were available for betacoronaviruses and BLAST results of all LAMP primer binding sites. [file 12985_2021_1642_MOESM1_ESM.xlsx]

## Sheet: Betacoronavirus_RefSeq
Name	Description	Size	Latin name	Common name
NC_048217	Murine hepatitis virus strain A59, complete genome.	31335	Murine hepatitis virus
NC_045512	Severe acute respiratory syndrome coronavirus 2 isolate Wuhan-Hu-1, complete genome.	29903	Severe acute respiratory syndrome coronavirus 2	SARS-CoV-2
NC_006213	Human coronavirus OC43 strain ATCC VR-759, complete genome.	30741	Human coronavirus OC43	HCoV-OC43
NC_039207	Betacoronavirus Erinaceus/VMC/DEU/2012 isolate ErinaceusCoV/2012-174/GER/2012, complete genome.	30148	Betacoronavirus Erinaceus/VMC/DEU/2012
NC_038294	Betacoronavirus England 1, complete genome.	30111	Betacoronavirus England 1
NC_030886	Rousettus bat coronavirus isolate GCCDC1 356, complete genome.	30161	Rousettus bat coronavirus
NC_026011	Betacoronavirus HKU24 strain HKU24-R05005I, complete genome.	31249	Betacoronavirus HKU24
NC_025217	Bat Hp-betacoronavirus/Zhejiang2013, complete genome.	31491	Bat Hp-betacoronavirus/Zhejiang2013
NC_019843	Middle East respiratory syndrome coronavirus, complete genome.	30119	Middle East respiratory syndrome-related coronavirus	MERS-CoV
NC_017083	Rabbit coronavirus HKU14, complete genome.	31100	Rabbit coronavirus HKU14
NC_014470	Bat coronavirus BM48-31/BGR/2008, complete genome.	29276	Bat coronavirus BM48-31/BGR/2008
NC_012936	Rat coronavirus Parker, complete genome.	31250	Rat coronavirus Parker
NC_009021	Bat coronavirus HKU9-1, complete genome.	29114	Rousettus bat coronavirus HKU9
NC_009020	Bat coronavirus HKU5-1, complete genome.	30482	Pipistrellus bat coronavirus HKU5
NC_009019	Bat coronavirus HKU4-1, complete genome.	30286	Tylonycteris bat coronavirus HKU4
NC_006577	Human coronavirus HKU1, complete genome.	29926	Human coronavirus HKU1	HCoV-HKU1
NC_004718	SARS coronavirus, complete genome.	29751	SARS coronavirus Tor2	SARS-CoV
NC_003045	Bovine coronavirus, complete genome.	31028	Bovine coronavirus
NC_001846	Mouse hepatitis virus strain MHV-A59 C12 mutant, complete genome.	31357	Murine hepatitis virus

## Sheet: L1
Hit	GI	Description	E-value	Score	HSP start	HSP end	HSP length	Query start	Query end	Overlap	Identity	%Identity
NC_045512	1798174254	Severe acute respiratory syndrome coronavirus 2 isolate Wuhan-Hu-1, complete genome	3.4792e-115	450	498	722	225	1	225	100	225	100
NC_004718	30271926	SARS coronavirus, complete genome	5.52781e-62	254	520	721	202	24	225	89.7778	172	85.1485
NC_014470	304633675	Bat coronavirus BM48-31/BGR/2008, complete genome	5.90728e-49	206	423	645	223	1	223	99.1111	175	78.4753
NC_014470	304633675	Bat coronavirus BM48-31/BGR/2008, complete genome	1.22081	28	27160	27147	14	127	140	5.33333	14	100
NC_001846	9629812	Mouse hepatitis virus strain MHV-A59 C12 mutant, complete genome	0.10021	32	780	805	26	132	157	11.5556	22	84.6154
NC_048217	1842094262	Murine hepatitis virus strain A59, complete genome	0.10021	32	781	806	26	132	157	11.5556	22	84.6154
NC_009020	126030122	Bat coronavirus HKU5-1, complete genome	1.22081	28	694	712	19	130	148	8.44444	17	89.4737
NC_009020	126030122	Bat coronavirus HKU5-1, complete genome	4.26105	26	29725	29740	16	208	223	7.11111	15	93.75
NC_030886	1063656979	Rousettus bat coronavirus isolate GCCDC1 356, complete genome	1.22081	28	9909	9922	14	11	24	6.22222	14	100
NC_030886	1063656979	Rousettus bat coronavirus isolate GCCDC1 356, complete genome	4.26105	26	837	849	13	152	164	5.77778	13	100
NC_030886	1063656979	Rousettus bat coronavirus isolate GCCDC1 356, complete genome	4.26105	26	2270	2287	18	67	84	8	16	88.8889
NC_030886	1063656979	Rousettus bat coronavirus isolate GCCDC1 356, complete genome	4.26105	26	19305	19322	18	102	119	8	16	88.8889
NC_012936	253750530	Rat coronavirus Parker, complete genome	4.26105	26	753	778	26	132	157	11.5556	21	80.7692
NC_026011	744692653	Betacoronavirus HKU24 strain HKU24-R05005I, complete genome	4.26105	26	29633	29645	13	28	40	5.77778	13	100

## Sheet: RdRP
Hit	GI	Description	E-value	Score	HSP start	HSP end	HSP length	Query start	Query end	Overlap	Identity	%Identity
NC_045512	1798174254	Severe acute respiratory syndrome coronavirus 2 isolate Wuhan-Hu-1, complete genome	2.39001e-117	458	14224	14452	229	1	229	100	229	100
NC_004718	30271926	SARS coronavirus, complete genome	1.51092e-75	304	14166	14382	217	13	229	94.7598	191	88.0184
NC_014470	304633675	Bat coronavirus BM48-31/BGR/2008, complete genome	3.32803e-71	288	14053	14281	229	1	229	100	195	85.1528
NC_014470	304633675	Bat coronavirus BM48-31/BGR/2008, complete genome	0.102166	32	4777	4795	19	47	65	8.29694	18	94.7368
NC_019843	667489388	Middle East respiratory syndrome coronavirus, complete genome	6.87779e-23	110	14228	14421	194	34	227	84.7162	141	71.5736
NC_019843	667489388	Middle East respiratory syndrome coronavirus, complete genome	4.34419	26	13105	13117	13	104	116	5.67686	13	100
NC_038294	1464306813	Betacoronavirus England 1, complete genome	6.87779e-23	110	14227	14420	194	34	227	84.7162	141	71.5736
NC_038294	1464306813	Betacoronavirus England 1, complete genome	4.34419	26	13104	13116	13	104	116	5.67686	13	100
NC_009019	126030112	Bat coronavirus HKU4-1, complete genome	8.37886e-22	106	14387	14541	155	73	227	67.6856	117	74.0506
NC_009020	126030122	Bat coronavirus HKU5-1, complete genome	4.34036e-19	96	14522	14678	157	73	229	68.559	113	71.9745
NC_039207	1464315426	Betacoronavirus Erinaceus/VMC/DEU/2012 isolate ErinaceusCoV/2012-174/GER/2012, complete genome	4.34036e-19	96	14421	14575	155	73	227	67.6856	115	72.7848
NC_039207	1464315426	Betacoronavirus Erinaceus/VMC/DEU/2012 isolate ErinaceusCoV/2012-174/GER/2012, complete genome	4.34419	26	6841	6856	16	51	66	6.9869	15	93.75
NC_009021	126030132	Bat coronavirus HKU9-1, complete genome	1.51493e-18	94	13782	13938	157	73	229	68.559	113	71.9745
NC_025217	693764258	Bat Hp-betacoronavirus/Zhejiang2013, complete genome	9.56027e-15	80	14759	14913	155	73	227	67.6856	109	70.3226
NC_030886	1063656979	Rousettus bat coronavirus isolate GCCDC1 356, complete genome	1.41887e-12	72	13914	14070	157	73	229	68.559	111	69.8113
NC_030886	1063656979	Rousettus bat coronavirus isolate GCCDC1 356, complete genome	4.34419	26	17352	17340	13	57	69	4.80349	13	100
NC_001846	9629812	Mouse hepatitis virus strain MHV-A59 C12 mutant, complete genome	4.34419	26	22771	22759	13	66	78	4.80349	13	100
NC_003045	15081544	Bovine coronavirus, complete genome	4.34419	26	16788	16776	13	49	61	4.80349	13	100
NC_006577	85667876	Human coronavirus HKU1, complete genome	4.34419	26	2584	2599	16	206	221	6.9869	15	93.75
NC_012936	253750530	Rat coronavirus Parker, complete genome	4.34419	26	16521	16506	16	93	108	6.11354	15	93.75
NC_026011	744692653	Betacoronavirus HKU24 strain HKU24-R05005I, complete genome	4.34419	26	16449	16434	16	93	108	6.11354	15	93.75
NC_048217	1842094262	Murine hepatitis virus strain A59, complete genome	4.34419	26	16567	16552	16	93	108	6.11354	15	93.75
NC_048217	1842094262	Murine hepatitis virus strain A59, complete genome	4.34419	26	22772	22760	13	66	78	4.80349	13	100

## Sheet: E1
Hit	GI	Description	E-value	Score	HSP start	HSP end	HSP length	Query start	Query end	Overlap	Identity	%Identity
NC_045512	1798174254	Severe acute respiratory syndrome coronavirus 2 isolate Wuhan-Hu-1, complete genome	1.87583e-105	414	26251	26457	207	1	207	100	207	100
NC_004718	30271926	SARS coronavirus, complete genome	6.55306e-86	342	26123	26332	210	1	207	101.449	195	92.8571
NC_014470	304633675	Bat coronavirus BM48-31/BGR/2008, complete genome	3.8732e-76	306	26024	26221	198	1	198	95.6522	180	90.9091
NC_025217	693764258	Bat Hp-betacoronavirus/Zhejiang2013, complete genome	1.6513e-17	90	28321	28455	135	1	135	65.2174	99	73.3333
NC_025217	693764258	Bat Hp-betacoronavirus/Zhejiang2013, complete genome	1.11362	28	18658	18640	19	38	56	8.21256	17	89.4737
NC_019843	667489388	Middle East respiratory syndrome coronavirus, complete genome	3.88691	26	18152	18164	13	169	181	6.28019	13	100
NC_039207	1464315426	Betacoronavirus Erinaceus/VMC/DEU/2012 isolate ErinaceusCoV/2012-174/GER/2012, complete genome	3.88691	26	931	916	16	146	161	6.76329	15	93.75

## Sheet: E2
Hit	GI	Description	E-value	Score	HSP start	HSP end	HSP length	Query start	Query end	Overlap	Identity	%Identity
NC_045512	1798174254	Severe acute respiratory syndrome coronavirus 2 isolate Wuhan-Hu-1, complete genome	1.29096e-107	422	26258	26468	211	1	211	100	211	100
NC_004718	30271926	SARS coronavirus, complete genome	4.50987e-88	350	26130	26343	214	1	211	101.422	199	92.9907
NC_014470	304633675	Bat coronavirus BM48-31/BGR/2008, complete genome	1.68216e-74	300	26031	26244	214	1	211	101.422	190	88.785
NC_025217	693764258	Bat Hp-betacoronavirus/Zhejiang2013, complete genome	7.17169e-16	84	28334	28455	122	7	128	57.8199	90	73.7705
NC_025217	693764258	Bat Hp-betacoronavirus/Zhejiang2013, complete genome	1.13744	28	18658	18640	19	31	49	8.05687	17	89.4737
NC_019843	667489388	Middle East respiratory syndrome coronavirus, complete genome	3.97005	26	18152	18164	13	162	174	6.16114	13	100
NC_039207	1464315426	Betacoronavirus Erinaceus/VMC/DEU/2012 isolate ErinaceusCoV/2012-174/GER/2012, complete genome	3.97005	26	931	916	16	139	154	6.63507	15	93.75

## Sheet: N2
Hit	GI	Description	E-value	Score	HSP start	HSP end	HSP length	Query start	Query end	Overlap	Identity	%Identity
NC_045512	1798174254	Severe acute respiratory syndrome coronavirus 2 isolate Wuhan-Hu-1, complete genome	2.55737e-110	432	28354	28569	216	1	216	100	216	100
NC_004718	30271926	SARS coronavirus, complete genome	1.51288e-81	326	28203	28418	216	1	216	100	195	90.2778
NC_014470	304633675	Bat coronavirus BM48-31/BGR/2008, complete genome	1.16515e-38	168	27743	27957	215	2	216	99.537	165	76.0369
NC_039207	1464315426	Betacoronavirus Erinaceus/VMC/DEU/2012 isolate ErinaceusCoV/2012-174/GER/2012, complete genome	1.16721	28	28729	28755	27	125	151	12.5	22	81.4815
NC_017083	394935448	Rabbit coronavirus HKU14, complete genome	4.07398	26	28804	28792	13	152	164	5.09259	13	100

## Sheet: L2
Hit	GI	Description	E-value	Score	HSP start	HSP end	HSP length	Query start	Query end	Overlap	Identity	%Identity
NC_045512	1798174254	Severe acute respiratory syndrome coronavirus 2 isolate Wuhan-Hu-1, complete genome	8.88057e-110	430	28526	28740	215	1	215	100	215	100
NC_004718	30271926	SARS coronavirus, complete genome	1.01417e-83	334	28375	28589	215	1	215	100	196	91.1628
NC_014470	304633675	Bat coronavirus BM48-31/BGR/2008, complete genome	3.31826e-58	240	27914	28128	215	1	215	100	177	82.3256
NC_039207	1464315426	Betacoronavirus Erinaceus/VMC/DEU/2012 isolate ErinaceusCoV/2012-174/GER/2012, complete genome	4.32761e-06	48	28837	28878	42	64	105	19.5349	35	83.3333
NC_039207	1464315426	Betacoronavirus Erinaceus/VMC/DEU/2012 isolate ErinaceusCoV/2012-174/GER/2012, complete genome	1.16126	28	28955	28976	22	185	206	10.2326	19	86.3636
NC_001846	9629812	Mouse hepatitis virus strain MHV-A59 C12 mutant, complete genome	1.51049e-05	46	30038	30125	88	64	151	40.9302	62	70.4545
NC_001846	9629812	Mouse hepatitis virus strain MHV-A59 C12 mutant, complete genome	4.05319	26	20284	20296	13	155	167	6.04651	13	100
NC_048217	1842094262	Murine hepatitis virus strain A59, complete genome	1.51049e-05	46	30039	30126	88	64	151	40.9302	62	70.4545
NC_048217	1842094262	Murine hepatitis virus strain A59, complete genome	4.05319	26	20285	20297	13	155	167	6.04651	13	100
NC_017083	394935448	Rabbit coronavirus HKU14, complete genome	5.27211e-05	44	29822	29856	35	64	98	16.2791	30	85.7143
NC_026011	744692653	Betacoronavirus HKU24 strain HKU24-R05005I, complete genome	5.27211e-05	44	29961	29995	35	64	98	16.2791	30	85.7143
NC_006577	85667876	Human coronavirus HKU1, complete genome	0.000184015	42	28677	28712	36	64	99	16.7442	30	83.3333
NC_012936	253750530	Rat coronavirus Parker, complete genome	0.000642275	40	29972	30016	45	64	108	20.9302	35	77.7778
NC_009020	126030122	Bat coronavirus HKU5-1, complete genome	0.00782451	36	29160	29200	41	64	104	19.0698	32	78.0488

## Sheet: N1
Hit	GI	Description	E-value	Score	HSP start	HSP end	HSP length	Query start	Query end	Overlap	Identity	%Identity
NC_045512	1798174254	Severe acute respiratory syndrome coronavirus 2 isolate Wuhan-Hu-1, complete genome	1.07078e-108	426	28702	28914	213	1	213	100	213	100
NC_004718	30271926	SARS coronavirus, complete genome	2.87584e-84	336	28551	28758	208	1	208	97.6526	192	92.3077
NC_004718	30271926	SARS coronavirus, complete genome	1.14935	28	2189	2176	14	155	168	5.6338	14	100
NC_014470	304633675	Bat coronavirus BM48-31/BGR/2008, complete genome	7.73059e-41	176	28090	28295	206	1	206	96.7136	159	77.1845
NC_009019	126030112	Bat coronavirus HKU4-1, complete genome	0.329294	30	21410	21424	15	155	169	7.04225	15	100
NC_009019	126030112	Bat coronavirus HKU4-1, complete genome	4.01162	26	1433	1448	16	25	40	7.51174	15	93.75
NC_039207	1464315426	Betacoronavirus Erinaceus/VMC/DEU/2012 isolate ErinaceusCoV/2012-174/GER/2012, complete genome	1.14935	28	28955	28976	22	9	30	10.3286	19	86.3636

## Sheet: Variants
Alpha	Beta	Gamma	Delta	Epsilon		Zeta	Eta	Theta	Iota	Kappa
B.1.1.7	B.1.351	P.1	B.1.617.2	B.1.427	B.1.429	P.2	B.1.525	P.3	B.1.526	B.1.617.1
MZ356567.1	MZ068154.1	MZ349089.1	LC633760.1	MZ256166.1	MZ319597.1	MW822593.1	MZ144344.1	MZ244743.1	MZ340709.1	MZ307765.1
MZ356727.1	MZ068155.1	MZ349102.1	MW931310.1	MZ256245.1	MZ308018.1	MW825519.1	MZ144345.1	MZ267538.1	MZ340749.1	MZ333412.1
MZ356735.1	MZ068160.1	MZ349105.1	MW989805.1	MZ256301.1	MZ306568.1	MW825567.1	MZ144347.1		MZ340768.1	MZ131480.1
MZ356736.1	MZ068161.1	MZ349107.1	MZ002494.1	MZ256330.1	MZ312705.1	MW825655.1	MZ144348.1		MZ340807.1	MW903294.1
MZ356738.1	MZ071027.1	MZ349110.1	MZ009768.1	MZ256349.1	MZ319292.1	MW825672.1	MZ144349.1		MZ340809.1	MW929892.1
MZ356740.1	MZ072272.1	MZ349122.1	MZ009823.1	MZ256372.1	MZ318929.1	MW825678.1	MZ151981.1		MZ340846.1	MZ000196.1
MZ356741.1	MZ073260.1	MZ349140.1	MZ088006.1	MZ256383.1	MZ337015.1	MW825694.1	MZ152584.1		MZ340927.1	MZ037253.1
MZ356742.1	MZ073595.1	MZ349172.1	MZ163951.1	MZ257141.1	MZ345093.1	MW834996.1	MZ153453.1		MZ340950.1	MZ071510.1
MZ356745.1	MZ075383.1	MZ349201.1	MZ185411.1	MZ257142.1	MZ345092.1	MW848012.1	MZ153581.1		MZ341016.1	MZ142276.1
MZ356747.1	MZ082498.1	MZ349254.1	MZ186816.1	MZ257197.1	MZ340878.1	MW848016.1	MZ154217.1		MZ341022.1	MZ140618.1
MZ356748.1	MZ082819.1	MZ349326.1	MZ193471.1	MZ257228.1	MZ352202.1	MW848169.1	MZ154265.1		MZ341263.1	MZ131397.1
MZ357774.1	MZ082820.1	MZ349352.1	MZ193484.1	MZ257237.1	MZ352162.1	MW848202.1	MZ154455.1		MZ341332.1	MZ182065.1
MZ357775.1	MZ082838.1	MZ349387.1	MZ193771.1	MZ257239.1	MZ357789.1	MW848278.1	MZ154530.1		MZ341366.1	MZ288277.1
MZ357777.1	MZ084327.1	MZ349392.1	MZ193955.1	MZ257289.1	MZ339252.1	MW848344.1	MZ155985.1		MZ341383.1	MZ315140.1
MZ357780.1	MZ084511.1	MZ349422.1	MZ196154.1	MZ257312.1	MZ298088.1	MW848875.1	MZ163907.1		MZ341455.1	MZ353991.1
MZ357784.1	MZ085071.1	MZ349434.1	MZ228135.1	MZ257316.1	MZ306169.1	MW849201.1	MZ164008.1		MZ341470.1	MZ307113.1
MZ357787.1	MZ085261.1	MZ349450.1	MZ236962.1	MZ257337.1	MZ306108.1	MW849216.1	MZ164308.1		MZ341483.1	MZ140647.1
MZ357788.1	MZ085683.1	MZ349452.1	MZ237608.1	MZ257350.1	MZ354686.1	MW849866.1	MZ164529.1		MZ341486.1	MZ269263.1
MZ357793.1	MZ090333.1	MZ349477.1	MZ237961.1	MZ257365.1	MZ295015.1	MW850033.1	MZ165821.1		MZ341491.1	MZ310590.1
MZ357794.1	MZ090488.1	MZ349539.1	MZ245040.1	MZ257398.1	MZ342716.1	MW851460.1	MZ165954.1		MZ341516.1	MZ310588.1
MZ357796.1	MZ100434.1	MZ349546.1	MZ245041.1	MZ257456.1	MZ341346.1	MW851562.1	MZ165996.1		MZ341518.1	MZ310587.1
MZ357798.1	MZ127164.1	MZ349573.1	MZ245108.1	MZ257500.1	MZ297574.1	MW851724.1	MZ166009.1		MZ341519.1	MZ310580.1
MZ357801.1	MZ131055.1	MZ349640.1	MZ252277.1	MZ257550.1	MZ297571.1	MW851725.1	MZ166190.1		MZ341575.1	MZ314702.1
MZ357804.1	MZ132446.1	MZ349675.1	MZ252332.1	MZ257572.1	MZ297564.1	MW855609.1	MZ166210.1		MZ341576.1	MZ314693.1
MZ357806.1	MZ143442.1	MZ349682.1	MZ252412.1	MZ257782.1	MZ297560.1	MW855712.1	MZ166218.1		MZ341586.1	MZ332524.1
MZ357807.1	MZ143719.1	MZ349688.1	MZ253166.1	MZ257816.1	MZ296568.1	MW864371.1	MZ166361.1		MZ341599.1	MZ343477.1
MZ357808.1	MZ143918.1	MZ349691.1	MZ260820.1	MZ257843.1	MZ296521.1	MW864381.1	MZ166532.1		MZ341602.1	MZ342889.1
MZ357810.1	MZ152562.1	MZ349692.1	MZ261257.1	MZ257845.1	MZ296275.1	MW864439.1	MZ166719.1		MZ341604.1	MZ342807.1
MZ358398.1	MZ154137.1	MZ349702.1	MZ278306.1	MZ257860.1	MZ295565.1	MW868405.1	MZ166757.1		MZ341609.1	MZ342806.1
MZ358399.1	MZ154354.1	MZ349714.1	MZ278858.1	MZ257861.1	MZ293972.1	MW868528.1	MZ169362.1		MZ341612.1	MZ340543.1
MZ358400.1	MZ154546.1	MZ349752.1	MZ278889.1	MZ257967.1	MZ317043.1	MW868593.1	MZ169363.1		MZ341618.1	MZ340541.1
MZ358401.1	MZ156757.1	MZ349796.1	MZ279473.1	MZ258024.1	MZ316859.1	MW868594.1	MZ170160.1		MZ341619.1	MZ340536.1
MZ358402.1	MZ159046.1	MZ349808.1	MZ280074.1	MZ258032.1	MZ323774.1	MW868733.1	MZ171275.1		MZ341620.1	MZ340525.1
MZ358403.1	MZ163302.1	MZ349826.1	MZ280416.1	MZ258047.1	MZ340968.1	MW868736.1	MZ171611.1		MZ341628.1	MZ340520.1
MZ358405.1	MZ163787.1	MZ349855.1	MZ280773.1	MZ258124.1	MZ296207.1	MW868837.1	MZ171612.1		MZ341700.1	MZ340519.1
MZ358406.1	MZ164548.2	MZ349868.1	MZ280775.1	MZ258127.1	MZ295687.1	MW868881.1	MZ171733.1		MZ341703.1	MZ340507.1
MZ358408.1	MZ164549.2	MZ349876.1	MZ280859.1	MZ258147.1	MZ325016.1	MW868887.1	MZ171862.1		MZ341752.1	MZ340502.1
MZ358411.1	MZ164747.1	MZ351745.1	MZ280901.1	MZ258168.1	MZ296578.1	MW870041.1	MZ171919.1		MZ341762.1	MZ350188.1
MZ358414.1	MZ165753.1	MZ354175.1	MZ281103.1	MZ258180.1	MZ349476.1	MW870154.1	MZ172084.1		MZ341768.1	MW965625.1
MZ358415.1	MZ165917.1	MZ354206.1	MZ281111.1	MZ258240.1	MZ280506.1	MW880583.1	MZ172088.1		MZ341772.1	MZ026889.1
MZ358418.1	MZ166476.1	MZ354216.1	MZ281604.1	MZ258292.1	MZ316480.1	MW883283.1	MZ172112.1		MZ341782.1	MZ172869.1
MZ358420.1	MZ166595.1	MZ354231.1	MZ281874.1	MZ258370.1	MZ281070.1	MW884219.1	MZ172113.1		MZ341806.1	MZ172886.1
MZ358422.1	MZ173437.1	MZ354232.1	MZ283541.1	MZ258435.1	MZ280772.1	MW884220.1	MZ172172.1		MZ341819.1	MZ172885.1
MZ358423.1	MZ184941.1	MZ354244.1	MZ283546.1	MZ258459.1	MZ315418.1	MW884221.1	MZ172199.1		MZ341823.1	MZ307392.1
MZ358424.1	MZ185983.1	MZ354262.1	MZ284079.1	MZ258499.1	MZ331217.1	MW884222.1	MZ172257.1		MZ341850.1	MZ277295.1
MZ358425.1	MZ186600.1	MZ354267.1	MZ284737.1	MZ258585.1	MZ331215.1	MW884223.1	MZ172264.1		MZ341861.1	MZ166960.1
MZ358426.1	MZ187471.1	MZ354276.1	MZ286753.1	MZ258618.1	MZ281304.1	MW884224.1	MZ172868.1		MZ341869.1	MZ164102.1
MZ358427.1	MZ187581.1	MZ354283.1	MZ290293.1	MZ258655.1	MZ281169.1	MW884225.1	MZ173334.1		MZ341878.1	MZ168005.1
MZ358428.1	MZ187642.1	MZ354287.1	MZ291125.1	MZ258656.1	MZ278345.1	MW884227.1	MZ173401.1		MZ341908.1	MZ151990.1
MZ358429.1	MZ188951.1	MZ354295.1	MZ291163.1	MZ258661.1	MZ295953.1	MW890603.1	MZ183978.1		MZ341921.1	MZ185534.1
MZ358431.1	MZ195662.1	MZ354298.1	MZ291315.1	MZ258681.1	MZ294380.1	MW890994.1	MZ183980.1		MZ341964.1	MZ213654.1
MZ358432.1	MZ195719.1	MZ354303.1	MZ295541.1	MZ258697.1	MZ325050.1	MW891097.1	MZ183982.1		MZ342040.1	MZ009049.1
MZ358433.1	MZ196090.1	MZ354315.1	MZ297238.1	MZ258699.1	MZ324982.1	MW891281.1	MZ184065.1		MZ342068.1	MZ061479.1
MZ358434.1	MZ201515.1	MZ354327.1	MZ306558.1	MZ258700.1	MZ358717.1	MW891298.1	MZ184269.1		MZ342132.1	MZ061059.1
MZ358439.1	MZ201762.1	MZ354336.1	MZ307512.1	MZ258705.1	MZ296179.1	MW891320.1	MZ184270.1		MZ342138.1	MZ059304.1
MZ358440.1	MZ202314.1	MZ354342.1	MZ308247.1	MZ258710.1	MZ295086.1	MW891377.1	MZ185059.1		MZ342152.1	MZ101280.1
MZ358442.1	MZ206659.1	MZ354365.1	MZ310589.1	MZ258711.1	MZ293923.1	MW892233.1	MZ185194.1		MZ342195.1	MZ100347.1
MZ358443.1	MZ206665.1	MZ354366.1	MZ310591.1	MZ258730.1	MZ284026.1	MW892236.1	MZ186159.1		MZ342196.1	MZ099826.1
MZ358445.1	MZ210988.1	MZ354409.1	MZ314692.1	MZ258786.1	MZ283781.1	MW901676.1	MZ187501.1		MZ342236.1	MZ154482.1
MZ358446.1	MZ211279.1	MZ354444.1	MZ314701.1	MZ258832.1	MZ282276.1	MW901816.1	MZ187539.1		MZ342249.1	MZ154035.1
MZ358448.1	MZ212289.1	MZ354450.1	MZ315575.1	MZ258838.1	MZ279385.1	MW902385.1	MZ187555.1		MZ342251.1	MZ164287.1
MZ358449.1	MZ212656.1	MZ354451.1	MZ315889.1	MZ258846.1	MZ278890.1	MW903141.1	MZ188022.1		MZ342252.1	MZ163796.1
MZ358451.1	MZ213402.1	MZ354452.1	MZ315957.1	MZ258850.1	MZ278797.1	MW903856.1	MZ188143.1		MZ342261.1	MZ170427.1
MZ358453.1	MZ214249.1	MZ354458.1	MZ320071.1	MZ258852.1	MZ278771.1	MW904393.1	MZ188375.1		MZ342283.1	MZ228172.1
MZ358456.1	MZ214383.1	MZ354467.1	MZ320799.1	MZ258916.1	MZ278702.1	MW923051.1	MZ188377.1		MZ349186.1	MZ237547.1
MZ358458.1	MZ215179.1	MZ354482.1	MZ321512.1	MZ258923.1	MZ277958.1	MW923559.1	MZ188378.1		MZ349197.1	MZ264360.1
MZ358459.1	MZ215961.1	MZ354484.1	MZ325301.1	MZ258926.1	MZ296369.1	MW930688.1	MZ188503.1		MZ349200.1	MZ264359.1
MZ358461.1	MZ226328.1	MZ354495.1	MZ331867.1	MZ258928.1	MZ296338.1	MW931084.1	MZ188627.1		MZ349216.1	MZ291207.1
MZ358463.1	MZ227978.1	MZ354499.1	MZ332527.1	MZ258943.1	MZ317186.1	MW931500.1	MZ189608.1		MZ349223.1	MZ279284.1
MZ358464.1	MZ228023.1	MZ354512.1	MZ334667.1	MZ258962.1	MZ317014.1	MW932085.1	MZ191494.1		MZ349230.1	MZ279197.1
MZ358465.1	MZ228243.1	MZ354516.1	MZ340501.1	MZ258989.1	MZ316839.1	MW932167.1	MZ192570.1		MZ349248.1	MZ296491.1
MZ358466.1	MZ228852.1	MZ354537.1	MZ340506.1	MZ259010.1	MZ316302.1	MW932379.1	MZ192852.1		MZ349260.1	MZ257556.1
MZ358467.1	MZ228902.1	MZ354561.1	MZ341611.1	MZ259087.1	MZ316209.1	MW932656.1	MZ194000.1		MZ349265.1	MZ213652.1
MZ358468.1	MZ237483.1	MZ354564.1	MZ341708.1	MZ267432.1	MZ316168.1	MW958097.1	MZ194048.1		MZ349270.1	MZ257515.1
MZ358469.1	MZ237899.1	MZ354566.1	MZ342240.1	MZ270881.1	MZ315969.1	MW959522.1	MZ194344.1		MZ349285.1	MZ283285.1
MZ358470.1	MZ238492.1	MZ354567.1	MZ342394.1	MZ270961.1	MZ315964.1	MW959963.1	MZ194434.1		MZ349299.1	MZ280496.1
MZ358471.1	MZ238499.1	MZ354583.1	MZ342600.1	MZ270978.1	MZ315938.1	MW964707.1	MZ195723.1		MZ349303.1	MZ283846.1
MZ358472.1	MZ238551.1	MZ354589.1	MZ343277.1	MZ271106.1	MZ315412.1	MW964888.1	MZ196158.1		MZ349345.1	MZ085811.1
MZ358473.1	MZ238552.1	MZ354619.1	MZ343599.1	MZ271332.1	MZ323712.1	MW965907.1	MZ210542.1		MZ349359.1	MZ283307.1
MZ358474.1	MZ238655.1	MZ354626.1	MZ343643.1	MZ271386.1	MZ323711.1	MW966353.1	MZ210685.1		MZ349360.1	MZ211577.1
MZ358479.1	MZ238777.1	MZ354646.1	MZ343704.1	MZ271391.1	MZ323692.1	MW966398.1	MZ210715.1		MZ349408.1	MW994451.1
MZ358480.1	MZ244934.1	MZ354647.1	MZ349764.1	MZ271393.1	MZ350719.1	MW966739.1	MZ211384.1		MZ349412.1	MZ023220.1
MZ358482.1	MZ252233.1	MZ354649.1	MZ354207.1	MZ271462.1	MZ359713.1	MW966936.1	MZ212404.1		MZ349446.1	MZ184555.1
MZ358483.1	MZ252400.1	MZ354711.1	MZ354412.1	MZ271495.1	MZ349593.1	MW967705.1	MZ212455.1		MZ349471.1	MZ356902.1
MZ358484.1	MZ253315.1	MZ354764.1	MZ354628.1	MZ271524.1	MZ283066.1	MW967857.1	MZ212461.1		MZ349480.1	MZ010268.1
MZ358486.1	MZ255184.1	MZ354778.1	MZ356901.1	MZ271620.1	MZ349447.1	MW968042.1	MZ213580.1		MZ349482.1	MZ294244.1
MZ358487.1	MZ255546.1	MZ354836.1	MZ356903.1	MZ274589.1	MZ349158.1	MW968053.1	MZ214354.1		MZ349483.1	MZ244384.1
MZ358488.1	MZ255971.1	MZ354848.1	MZ356904.1	MZ278473.1	MZ323720.1	MW968287.1	MZ214355.1		MZ349497.1	LC633761.1
MZ358489.1	MZ256074.1	MZ355374.1	OU030744.1:	MZ279121.1	MZ283030.1	MW969430.1	MZ215075.1		MZ349514.1	MZ086155.1
MZ358490.1	MZ259501.1	MZ356586.1	OU031856.1:	MZ279273.1	MZ280715.1	MW988205.1	MZ215441.1		MZ349534.1	MZ186915.1
MZ358491.1	MZ259654.1	MZ356590.1	OU032499.1:	MZ280131.1	MZ280228.1	MW989248.1	MZ226085.1		MZ349535.1	MZ210278.1
MZ358492.1	MZ260177.1	MZ356599.1	OU032519.1:	MZ280319.1	MZ349737.1	MW989857.1	MZ227919.1		MZ349550.1	MW901665.1
MZ358496.1	MZ260260.1	MZ356601.1		MZ280441.1	MZ349720.1	MW991264.1	MZ228919.1		MZ349560.1	MZ211571.1
MZ358498.1	MZ266366.1	MZ356602.1		MZ280872.1	MZ349193.1	MW992813.1	MZ231688.1		MZ349586.1	MZ075739.1
MZ358499.1	MZ266501.1	MZ356607.1		MZ281422.1	MZ284319.1	MW993199.1	MZ231886.1		MZ349588.1	MZ023695.1
MZ358500.1	MZ266502.1	MZ356614.1		MZ281528.1	MZ349515.1	MW993376.1	MZ232307.1		MZ349626.1	MZ084984.1
MZ358501.1	MZ266514.1	MZ356618.1		MZ281529.1	MZ284195.1	MW993881.1	MZ232313.1		MZ349632.1	MZ186021.1
MZ358504.1	MZ266525.1	MZ356626.1		MZ281530.1	MZ284226.1	MW994066.1	MZ232351.1		MZ349638.1	MZ283907.1
MZ358505.1	MZ270223.1	MZ356634.1		MZ281531.1	MZ283048.1	MW994917.1	MZ232392.1		MZ349664.1	MZ282294.1
MZ358507.1	MZ270525.1	MZ356636.1		MZ281993.1	MZ282021.1	MZ000795.1	MZ232512.1		MZ349765.1	MW966601.1
MZ358512.1	MZ270794.1	MZ356637.1		MZ282033.1	MZ295187.1	MZ002800.1	MZ232692.1		MZ349788.1	MZ084892.1
MZ358518.1	MZ271467.1	MZ356640.1		MZ282034.1	MZ295143.1	MZ003209.1	MZ232694.1		MZ349850.1	MZ206438.1
MZ358521.1	MZ278294.1	MZ356644.1		MZ282048.1	MZ283830.1	MZ006057.1	MZ232697.1		MZ349874.1	MZ244643.1
MZ358529.1	MZ280057.1	MZ356646.1		MZ282396.1	MZ294717.1	MZ006632.1	MZ232725.1		MZ351786.1	MZ086454.1
MZ358531.1	MZ280614.1	MZ356647.1		MZ282418.1	MZ349879.1	MZ007087.1	MZ233284.1		MZ351790.1	MZ186916.1
MZ358538.1	MZ280671.1	MZ356648.1		MZ282419.1	MZ294706.1	MZ007095.1	MZ233764.1		MZ351814.1	MZ186588.1
MZ358539.1	MZ280674.1	MZ356649.1		MZ282495.1	MZ319792.1	MZ007323.1	MZ233765.1		MZ351832.1	MZ215414.1
MZ358540.1	MZ281047.1	MZ356651.1		MZ282671.1	MZ282149.1	MZ008795.1	MZ237970.1		MZ351835.1	MZ211574.1
MZ358541.1	MZ281100.1	MZ356652.1		MZ282751.1	MZ278059.1	MZ008825.1	MZ238544.1		MZ351848.1	MZ284276.1
MZ358543.1	MZ281742.1	MZ356654.1		MZ282998.1	MZ323335.1	MZ009062.1	MZ240196.1		MZ352193.1	MZ284275.1
MZ358544.1	MZ281910.1	MZ356655.1		MZ283003.1	MZ282757.1	MZ009401.1	MZ240235.1		MZ353772.1	MZ280493.1
MZ358545.1	MZ282681.1	MZ356657.1		MZ283097.1	MZ280792.1	MZ022846.1	MZ240438.1		MZ353795.1	MZ294484.1
MZ358546.1	MZ283263.1	MZ356658.1		MZ283122.1	MZ297565.1	MZ025268.1	MZ243354.1		MZ353805.1	MZ187639.1
MZ358547.1	MZ283284.1	MZ356659.1		MZ283126.1	MZ294184.1	MZ025533.1	MZ244392.1		MZ353809.1	MZ186501.1
MZ358548.1	MZ283331.1	MZ356660.1		MZ283179.1	MZ331050.1	MZ025845.1	MZ244394.1		MZ353874.1	MW901867.1
MZ358549.1	MZ283682.1	MZ356661.1		MZ283220.1	MZ349144.1	MZ035318.1	MZ245098.1		MZ353877.1	MZ211576.1
MZ358551.1	MZ284277.1	MZ356664.1		MZ283253.1	MZ282447.1	MZ035580.1	MZ246502.1		MZ353933.1	MZ238473.1
MZ358552.1	MZ284505.1	MZ356665.1		MZ283424.1	MZ295098.1	MZ036449.1	MZ252565.1		MZ353943.1	MZ283944.1
MZ358553.1	MZ286748.1	MZ356666.1		MZ283441.1	MZ295090.1	MZ036793.1	MZ255145.1		MZ353953.1
MZ358554.1	MZ286750.1	MZ356667.1		MZ283586.1	MZ349496.1	MZ038952.1	MZ255146.1		MZ353968.1
MZ358556.1	MZ287990.1	MZ356668.1		MZ283589.1	MZ280422.1	MZ045169.1	MZ255147.1		MZ353979.1
MZ358557.1	MZ288506.1	MZ356669.1		MZ283636.1	MZ349325.1	MZ056413.1	MZ255148.1		MZ353987.1
MZ358558.1	MZ290246.1	MZ356670.1		MZ283995.1	MZ282961.1	MZ060997.1	MZ256379.1		MZ353997.1
MZ358559.1	MZ290503.1	MZ356671.1		MZ284059.1	MZ295141.1	MZ062153.1	MZ257277.1		MZ354163.1
MZ358560.1	MZ290725.1	MZ356672.1		MZ284070.1	MZ294954.1	MZ070813.1	MZ257278.1		MZ354182.1
MZ358562.1	MZ291414.1	MZ356673.1		MZ284081.1	MZ283375.1	MZ073197.1	MZ257772.1		MZ354184.1
MZ358563.1	MZ291435.1	MZ356674.1		MZ284101.1	MZ283901.1	MZ074549.1	MZ257976.1		MZ354186.1
MZ358564.1	MZ291440.1	MZ356675.1		MZ284209.1	MZ283207.1	MZ074956.1	MZ257977.1		MZ354192.1
MZ358565.1	MZ294460.1	MZ356676.1		MZ284311.1	MZ282665.1	MZ075778.1	MZ258969.1		MZ354224.1
MZ358566.1	MZ298843.1	MZ356678.1		MZ284314.1	MZ280553.1	MZ075797.1	MZ258978.1		MZ354246.1
MZ358567.1	MZ298847.1	MZ356679.1		MZ284425.1	MZ283928.1	MZ084186.1	MZ259174.1		MZ354247.1
MZ358569.1	MZ303934.1	MZ356680.1		MZ284736.1	MZ323333.1	MZ084615.1	MZ259318.1		MZ354279.1
MZ358570.1	MZ306165.1	MZ356681.1		MZ284739.1	MZ283752.1	MZ085334.1	MZ260175.1		MZ354290.1
MZ358571.1	MZ306477.1	MZ356682.1		MZ286654.1	MZ349595.1	MZ086271.1	MZ260201.1		MZ354317.1
MZ358575.1	MZ307356.1	MZ356684.1		MZ286665.1	MZ349526.1	MZ133023.1	MZ260332.1		MZ354337.1
MZ358586.1	MZ307686.1	MZ356686.1		MZ288650.1	MZ283918.1	MZ142252.1	MZ260436.1		MZ354368.1
MZ358587.1	MZ308167.1	MZ356687.1		MZ290661.1	MZ283528.1	MZ160241.1	MZ260488.1		MZ354373.1
MZ358589.1	MZ308226.1	MZ356689.1		MZ290759.1	MZ283493.1	MZ163798.1	MZ261083.1		MZ354389.1
MZ358590.1	MZ310355.1	MZ356691.1		MZ290777.1	MZ283337.1	MZ165774.1	MZ261936.1		MZ354391.1
MZ358592.1	MZ314964.1	MZ356695.1		MZ290913.1	MZ283213.1	MZ165983.1	MZ261942.1		MZ354401.1
MZ358593.1	MZ314965.1	MZ356696.1		MZ290931.1	MZ282884.1	MZ167826.1	MZ262486.1		MZ354419.1
MZ358595.1	MZ314998.1	MZ356697.1		MZ291025.1	MZ281633.1	MZ169912.1	MZ264929.1		MZ354428.1
MZ358596.1	MZ315302.1	MZ356698.1		MZ293137.1	MZ280624.1	MZ169913.1	MZ264988.1		MZ354439.1
MZ358597.1	MZ315642.1	MZ356700.1		MZ294017.1	MZ280330.1	MZ169914.1	MZ271470.1		MZ354460.1
MZ358598.1	MZ315871.1	MZ356701.1		MZ294499.1	MZ295163.1	MZ169915.1	MZ271475.1		MZ354469.1
MZ358599.1	MZ316336.1	MZ356702.1		MZ294503.1	MZ295151.1	MZ169916.1	MZ271693.1		MZ354477.1
MZ358600.1	MZ316502.1	MZ356704.1		MZ295075.1	MZ295088.1	MZ169917.1	MZ274533.1		MZ354496.1
MZ358603.1	MZ317890.1	MZ356706.1		MZ295080.1	MZ313029.1	MZ186046.1	MZ274723.1		MZ354507.1
MZ358604.1	MZ317891.1	MZ356707.1		MZ295142.1	MZ323691.1	MZ203357.1	MZ274974.1		MZ354518.1
MZ358607.1	MZ317892.1	MZ356714.1		MZ295167.1	MZ319917.1	MZ203368.1	MZ279698.1		MZ354523.1
MZ358608.1	MZ317893.1	MZ356716.1		MZ295520.1	MZ284139.1	MZ210233.1	MZ280378.1		MZ354543.1
MZ358609.1	MZ317908.1	MZ356717.1		MZ295910.1	MZ278474.1	MZ210578.1	MZ280475.1		MZ354547.1
MZ358611.1	MZ331077.1	MZ356719.1		MZ296635.1	MZ278467.1	MZ210875.1	MZ280476.1		MZ354558.1
MZ358614.1	MZ334637.1	MZ356720.1		MZ296658.1	MZ278444.1	MZ213269.1	MZ280560.1		MZ354575.1
MZ358617.1	MZ341555.1	MZ356724.1		MZ296691.1	MZ277390.1	MZ227861.1	MZ280667.1		MZ354586.1
MZ358619.1	MZ341810.1	MZ356725.1		MZ297570.1	MZ313027.1	MZ231479.1	MZ281195.1		MZ354590.1
MZ358621.1	MZ341981.1	MZ356728.1		MZ297580.1	MZ313002.1	MZ231480.1	MZ281645.1		MZ354608.1
MZ358623.1	MZ342809.1	MZ356730.1		MZ306151.1	MZ323336.1	MZ231615.1	MZ281647.1		MZ354613.1
MZ358624.1	MZ343723.1	MZ356731.1		MZ306809.1	MZ331221.1	MZ231633.1	MZ282111.1		MZ354627.1
MZ358625.1	MZ349711.1	MZ356732.1		MZ307902.1	MZ331163.1	MZ233803.1	MZ282116.1		MZ354808.1
MZ358626.1	MZ349760.1	MZ356733.1		MZ310343.1	MZ331046.1	MZ233804.1	MZ282233.1		MZ355377.1
MZ358628.1	MZ351822.1	MZ356734.1		MZ310344.1	MZ349707.1	MZ233807.1	MZ282401.1		MZ355385.1
MZ358631.1	MZ358462.1	MZ356739.1		MZ312880.1	MZ349603.1	MZ237224.1	MZ282405.1		MZ355390.1
MZ358633.1	MZ358517.1	MZ356744.1		MZ312993.1	MZ349262.1	MZ238030.1	MZ283838.1		MZ356743.1
MZ358634.1	MZ358520.1	MZ357799.1		MZ313012.1	MZ358712.1	MZ246386.1	MZ284270.1		MZ356746.1
MZ358636.1	OD968274.1:	MZ358417.1		MZ313034.1	MZ358605.1	MZ257501.1	MZ284824.1		MZ356749.1
MZ358637.1	OD974984.1:	MZ358430.1		MZ313055.1	MZ358601.1	MZ257783.1	MZ286670.1		MZ357800.1
MZ358638.1	OD974996.1:	MZ358435.1		MZ315326.1	MZ358524.1	MZ257791.1	MZ287978.1		MZ357802.1
MZ358639.1	OD974999.1:	MZ358460.1		MZ315506.1	MZ358421.1	MZ258859.1	MZ287993.1		MZ357803.1
MZ358640.1	OD975241.1:	MZ358506.1		MZ316054.1	MZ284315.1	MZ259113.1	MZ288109.1		MZ358397.1
MZ358642.1	OD978898.1:	MZ358508.1		MZ316360.1	MZ284201.1	MZ259370.1	MZ288302.1		MZ358441.1
MZ358643.1	OD980361.1:	MZ358513.1		MZ316433.1	MZ283890.1	MZ259479.1	MZ288311.1		MZ358444.1
MZ358646.1	OD980834.1:	MZ358515.1		MZ319926.1	MZ283632.1	MZ260021.1	MZ291017.1		MZ358450.1
MZ358648.1	OD980912.1:	MZ358519.1		MZ320596.1	MZ283409.1	MZ260099.1	MZ291350.1		MZ358454.1
MZ358649.1	OD982483.1:	MZ358525.1		MZ320824.1	MZ283181.1	MZ284203.1	MZ305351.1		MZ358457.1
MZ358650.1	OD982656.1:	MZ358526.1		MZ321491.1	MZ280208.1	MZ319441.1	MZ308233.1		MZ358495.1
MZ358651.1	OD983099.1:	MZ358528.1		MZ322804.1	MZ294760.1	MZ349162.1	MZ315112.1		MZ358502.1
MZ358652.1	OD983146.1:	MZ358533.1		MZ322805.1	MZ323710.1	MZ349320.1	MZ315133.1		MZ358510.1
MZ358653.1	OD983594.1:	MZ358585.1		MZ325174.1	MZ320822.1	MZ349459.1	MZ315462.1		MZ358542.1
MZ358655.1	OD984471.1:	MZ358610.1		MZ331138.1	MZ320623.1	MZ349542.1	MZ315469.1		MZ358577.1
MZ358656.1	OD984973.1:	MZ358612.1		MZ333318.1	MZ349572.1	MZ358555.1	MZ316192.1		MZ358615.1
MZ358659.1	OD987507.1:	MZ358622.1		MZ333365.1	MZ349554.1	OD898150.1:	MZ317699.1		MZ358618.1
MZ358661.1	OD989135.1:	MZ358632.1		MZ333388.1	MZ349553.1	OD906233.1:	MZ320642.1		MZ358668.1
MZ358663.1	OD989241.1:	MZ358635.1		MZ349154.1	MZ349381.1	OD910150.1:	MZ321004.1		MZ358670.1
MZ358664.1	OD989618.1:	MZ358645.1		MZ349155.1	MZ349231.1	OD915340.1:	MZ321227.1		MZ358672.1
MZ358665.1	OD990239.1:	MZ358684.1		MZ349156.1	MZ283167.1	OD915348.1:	MZ321539.1		MZ358674.1
MZ358681.1	OD990941.1:	MZ358695.1		MZ349290.1	MZ282767.1	OD921373.1:	MZ337199.1		MZ358675.1
MZ358683.1	OD995859.1:	MZ358705.1		MZ349417.1	MZ294719.1	OD922954.1:	MZ337200.1		MZ358677.1
MZ358686.1	OU012506.1:	MZ358715.1		MZ349468.1	MZ349504.1	OD927751.1:	MZ337245.1		MZ358678.1
MZ358687.1	OU012552.1:	MZ358722.1		MZ349545.1	MZ349213.1	OD929299.1:	MZ341937.1		MZ358679.1
MZ358688.1	OU012575.1:	MZ358762.1		MZ349555.1	MZ358685.1	OD945458.1:	MZ342018.1		MZ358739.1
MZ358689.1	OU012720.1:	MZ358774.1		MZ349576.1	MZ284145.1	OD945710.1:	MZ343598.1		MZ358756.1
MZ358690.1	OU012755.1:	MZ358780.1		MZ349601.1	MZ283336.1	OD960006.1:	MZ349314.1		MZ358758.1
MZ358693.1	OU030080.1:	MZ358781.1		MZ349674.1	MZ281012.1	OD961785.1:	MZ351875.1		MZ358763.1
MZ358694.1	OU030107.1:	MZ358782.1		MZ350710.1	MZ280786.1	OD965685.1:	MZ358532.1		MZ358764.1
MZ358697.1	OU030464.1:	MZ358783.1		MZ354307.1	MZ323342.1	OD978095.1:	MZ358620.1		MZ358785.1
MZ358698.1	OU030919.1:	MZ358789.1		MZ357778.1	MZ349495.1	OD989595.1:	OD982560.1:		MZ358795.1
MZ358699.1	OU031749.1:	MZ358796.1		MZ358629.1	MZ349427.1	OD989908.1:	OD983618.1:		MZ358808.1
MZ358700.1	OU032444.1:	MZ359701.1		MZ358630.1	MZ349292.1	OD995918.1:	OU013324.1:		MZ358809.1
MZ359835.1		MZ359705.1		MZ358658.1	MZ358580.1	OU013430.1:	OU013398.1:		MZ359730.1
