# Supplementary material for: Optimization and validation of RT-LAMP assay for diagnosis of SARS-CoV2 including the globally dominant Delta variant
Source: Virol J. 2021 Aug 30;18:178. doi: 10.1186/s12985-021-01642-9 (PMC8404189; doi:10.1186/s12985-021-01642-9)
Supplement: Supplementary file 2 — Additional file 2: Mapping of identified sequence variants in the primer binding sites. [file 12985_2021_1642_MOESM2_ESM.xlsx]

## Sheet: L1
L1-F3	C	T	G	C	A	C	C	T	C	A	T	G	G	T	C	A	T	G
Genomic Coordinates	498	499	500	501	502	503	504	505	506	507	508	509	510	511	512	513	514	515
Variation	T(0.08%)	G(0.08%)	A(0.08%)	A(0.08%)	G(0.08%)	0	T(0.08%)	0	T(0.17%)	C(0.08%)	0	0	A(0.08%)	0	A(0.08%)	G(0.08%)	0	0
conservation	0.9992	0.9992	0.9992	0.9992	0.9992	1	0.9992	1	0.9983	0.9992	1	1	0.9992	1	0.9992	0.9992	1	1
L1-B3	G	A	T	C	A	G	T	G	C	C	A	A	G	C	T	C	G
Genomic Coordinates	722	721	720	719	718	717	716	715	714	713	712	711	710	709	708	707	706
Variation	0	G(0.08%)	0	0	0	0	0	0	0	0	0	0	0	0	0	0	T(0.08%)
conservation	1	0.9992	1	1	1	1	1	1	1	1	1	1	1	1	1	1	0.9992
L1-FI	G	A	G	G	G	A	C	A	A	G	G	A	C	A	C	C	A	A	G	T	G	T	G	G	T	A	G	C	A	G	A	A	C	T	C	G	A	A	G
Genomic Coordinates	593	592	591	590	589	588	587	586	585	584	583	582	581	580	579	578	577	576	575	574	573	528	529	530	531	532	533	534	535	536	537	538	539	540	541	542	543	544	545
Variation	0	0	0	0	T(0.08%)	0	0	0	0	0	A(0.08%)	0	0	0	0	0	0	0	0	0	0	0	0	0	0	0	0	0	0	0	0	0	0	0	0	0	0	0	0
conservation	1	1	1	1	0.9992	1	1	1	1	1	0.9992	1	1	1	1	1	1	1	1	1	1	1	1	1	1	1	1	1	1	1	1	1	1	1	1	1	1	1	1
L1-C-BI	C	A	G	T	G	G	C	T	T	A	C	C	G	C	A	A	G	G	T	T	T	T	A	G	A	T	C	G	G	C	G	C	C	G	T	A	A	C
Genomic Coordinates	609	610	611	612	613	614	615	616	617	618	619	620	621	622	623	624	625	626	627	628	686	685	684	683	682	681	680	679	678	677	676	675	674	673	672	671	670	669
Variation	0	0	0	0	0	0	0	0	0	0	0	0	0	0	0	0	0	0	0	0	0	0	0	A(0.08%)	0	0	0	0	0	0	0	0	A(0.08%)	0	0	0	0	0
conservation	1	1	1	1	1	1	1	1	1	1	1	1	1	1	1	1	1	1	1	1	1	1	1	0.9992	1	1	1	1	1	1	1	1	0.9992	1	1	1	1	1
L1-LF	C	A	C	T	A	C	G	A	C	C	G	T	A	C	T	G	A	A	T
Genomic Coordinates	566	565	564	563	562	561	560	559	558	557	556	555	554	553	552	551	550	549	548
Variation	0	0	0	A(0.08%)	0	0	0	0	0	0	0	0	0	0	0	0	0	0	0
conservation	1	1	1	0.9992	1	1	1	1	1	1	1	1	1	1	1	1	1	1	1
L1-LB	C	G	T	A	A	G	A	A	C	G	G	T	A	A	T	A	A	A	G	G	A	G
Genomic Coordinates	635	636	637	638	639	640	641	642	643	644	645	646	647	648	649	650	651	652	653	654	655	656
Variation	T(0.25%)	0	0	0	0	0	0	0	T(0.08%)	0	0	0	0	0	0	0	0	0	0	0	0	0
conservation	0.9975	1	1	1	1	1	1	1	0.9992	1	1	1	1	1	1	1	1	1	1	1	1	1

## Sheet: RdRp
rdrp1F3	A	C	A	A	A	G	C	C	T	T	A	C	A	T	T	A	A	G	T	G	G
Genomic Coordinates	14224	14225	14226	14227	14228	14229	14230	14231	14232	14233	14234	14235	14236	14237	14238	14239	14240	14241	14242	14243	14244
Variation	0	0	0	0	0	0	0	0	0	0	0	0	0	0	0	0	0	0	0	0	0
conservation	1	1	1	1	1	1	1	1	1	1	1	1	1	1	1	1	1	1	1	1	1
rdrp1B3	C	A	C	C	A	T	C	A	A	C	A	A	A	T	A	T	T	T	T	T	C	T	C	A	C
Genomic Coordinates	14452	14451	14450	14449	14448	14447	14446	14445	14444	14443	14442	14441	14440	14439	14438	14437	14436	14435	14434	14433	14432	14431	14430	14429	14428
Variation	0	0	0	0	0	0	0	0	0	0	0	0	0	0	0	0	0	0	0	0	0	0	0	0	0
conservation	1	1	1	1	1	1	1	1	1	1	1	1	1	1	1	1	1	1	1	1	1	1	1	1	1
rdrp1FIP	T	G	G	G	T	G	G	T	A	T	G	T	C	T	G	A	T	C	C	C	A	A	T	A	G	A	T	T	T	G	T	T	A	A	A	A	T	A	T	G	A	C	T	T	C	A	C	G	G
Genomic Coordinates	14328	14327	14326	14325	14324	14323	14322	14321	14320	14319	14318	14317	14316	14315	14314	14313	14312	14311	14310	14309	14308	14307	14306	14305	14245	14246	14247	14248	14249	14250	14251	14252	14253	14254	14255	14256	14257	14258	14259	14260	14261	14262	14263	14264	14265	14266	14267	14268	14269
Variation	0	0	T(0.08%)	0	0	A(0.08%)	0	0	0	0	A(0.08%)	0	0	0	0	0	0	0	0	0	0	0	0	0	T(0.5%)	0	0	0	0	0	0	0	0	0	0	0	0	0	0	0	0	0	0	0	0	0	0	0	0
conservation	1	1	0.9992	1	1	0.9992	1	1	1	1	0.9992	1	1	1	1	1	1	1	1	1	1	1	1	1	0.995	1	1	1	1	1	1	1	1	1	1	1	1	1	1	1	1	1	1	1	1	1	1	1	1
rdrp1BIP	T	G	T	G	T	T	A	A	C	T	G	T	T	T	G	G	A	T	G	A	C	A	G	A	T	G	T	A	G	G	T	G	G	G	A	A	C	A	C	T	G	T
Genomic Coordinates	14332	14333	14334	14335	14336	14337	14338	14339	14340	14341	14342	14343	14344	14345	14346	14347	14348	14349	14350	14351	14352	14353	14354	14355	14356	14357	14410	14409	14408	14407	14406	14405	14404	14403	14402	14401	14400	14399	14398	14397	14396	14395
Variation	0	0	0	0	0	0	0	0	0	0	0	0	0	0	0	0	0	0	0	G(0.08%)	0	0	0	0	0	0	0	0	A(49.96%),G(1.75%)	0	0	0	0	0	0	0	0	0	0	0	0	0
conservation	1	1	1	1	1	1	1	1	1	1	1	1	1	1	1	1	1	1	1	0.9992	1	1	1	1	1	1	1	1	0.4829	1	1	1	1	1	1	1	1	1	1	1	1	1
rdrp1LF	C	G	G	T	C	A	A	A	G	A	G	T	T	T	T	A	A	C	C	T	C	T	C	T	T
Genomic Coordinates	14294	14293	14292	14291	14290	14289	14288	14287	14286	14285	14284	14283	14282	14281	14280	14279	14278	14277	14276	14275	14274	14273	14272	14271	14270
Variation	0	0	0	0	A(0.08%)	0	0	0	0	0	0	0	0	0	0	0	0	0	0	0	G(0.17%)	0	0	0	0
conservation	1	1	1	1	0.9992	1	1	1	1	1	1	1	1	1	1	1	1	1	1	1	0.9983	1	1	1	1
rdrp1LB	T	G	C	A	T	T	C	T	G	C	A	T	T	G	T	G	C	A	A	A	C	T
Genomic Coordinates	14356	14357	14358	14359	14360	14361	14362	14363	14364	14365	14366	14367	14368	14369	14370	14371	14372	14373	14374	14375	14376	14377
Variation	0	0	0	0	0	0	0	0	0	0	0	0	0	0	0	0	0	0	0	0	0	0
conservation	1	1	1	1	1	1	1	1	1	1	1	1	1	1	1	1	1	1	1	1	1	1

## Sheet: E1
e1F3	T	C	A	T	T	C	G	T	T	T	C	G	G	A	A	G	A	G	A
Genomic Coordinates	26251	26252	26253	26254	26255	26256	26257	26258	26259	26260	26261	26262	26263	26264	26265	26266	26267	26268	26269
Variation	0	0	0	0	0	T(0.17%)	0	0	0	0	0	0	0	0	0	0	0	0	0
conservation	1	1	1	1	1	0.9983	1	1	1	1	1	1	1	1	1	1	1	1	1
e1B3	A	G	G	A	A	C	T	C	T	A	G	A	A	G	A	A	T	T	C	A	G	A	T
Genomic Coordinates	26457	26456	26455	26454	26453	26452	26451	26450	26449	26448	26447	26446	26445	26444	26443	26442	26441	26440	26439	26438	26437	26436	26435
Variation	0	A(0.08%)	0	0	0	0	0	0	0	0	A(0.08%)	0	0	0	0	0	0	0	0	0	T(0.08%)	0	0
conservation	1	0.9992	1	1	1	1	1	1	1	1	0.9992	1	1	1	1	1	1	1	1	1	0.9992	1	1
e1FIP	T	G	T	A	A	C	T	A	G	C	A	A	G	A	A	T	A	C	C	A	C	G	A	A	A	C	A	G	G	T	A	C	G	T	T	A	A	T	A	G	T	T	A	A	T	A	G	C	G
Genomic Coordinates	26334	26333	26332	26331	26330	26329	26328	26327	26326	26325	26324	26323	26322	26321	26320	26319	26318	26317	26316	26315	26314	26313	26312	26311	26269	26270	26271	26272	26273	26274	26275	26276	26277	26278	26279	26280	26281	26282	26283	26284	26285	26286	26287	26288	26289	26290	26291	26292	26293
Variation	0	0	A(0.08%)	0	C(0.17%)	T(0.08%)	0	0	0	0	0	0	0	0	0	C(0.08%)	0	0	0	0	0	0	0	0	0	0	0	0	0	0	0	0	0	0	0	0	0	0	0	0	0	0	0	0	0	0	0	0	0
conservation	1	1	0.9992	1	0.9983	0.9992	1	1	1	1	1	1	1	1	1	0.9992	1	1	1	1	1	1	1	1	1	1	1	1	1	1	1	1	1	1	1	1	1	1	1	1	1	1	1	1	1	1	1	1	1
e1BIP	G	C	T	T	C	G	A	T	T	G	T	G	T	G	C	G	T	A	C	T	C	G	A	G	A	G	T	A	A	A	C	G	T	A	A	A	A	A	G	A	A	G	G
Genomic Coordinates	26352	26353	26354	26355	26356	26357	26358	26359	26360	26361	26362	26363	26364	26365	26366	26367	26368	26369	26370	26371	26426	26425	26424	26423	26422	26421	26420	26419	26418	26417	26416	26415	26414	26413	26412	26411	26410	26409	26408	26407	26406	26405	26404
Variation	0	0	0	0	A(0.08%),T(0.08%)	0	0	0	0	A(0.08%)	0	0	0	0	0	0	0	0	T(0.08%)	0	0	0	0	0	0	0	0	0	0	0	0	0	0	0	0	0	0	0	0	0	0	0	0
conservation	1	1	1	1	0.9984	1	1	1	1	0.9992	1	1	1	1	1	1	1	1	0.9992	1	1	1	1	1	1	1	1	1	1	1	1	1	1	1	1	1	1	1	1	1	1	1	1
e1LB	G	C	T	G	C	A	A	T	A	T	T	G	T	T	A	A	C	G	T	G	A	G	T	C
Genomic Coordinates	26372	26373	26374	26375	26376	26377	26378	26379	26380	26381	26382	26383	26384	26385	26386	26387	26388	26389	26390	26391	26392	26393	26394	26395
Variation	0	0	0	A(0.17%)	A(0.17%)	0	0	0	0	0	A(0.08%)	0	0	0	0	0	0	0	0	0	0	0	0	0
conservation	1	1	1		0.9983	1	1	1	1	1	0.9992	1	1	1	1	1	1	1	1	1	1	1	1	1

## Sheet: E2
e2F3	T	T	T	C	G	G	A	A	G	A	G	A	C	A	G	G	T	A	C
Genomic Coordinates	26258	26259	26260	26261	26262	26263	26264	26265	26266	26267	26268	26269	26270	26271	26272	26273	26274	26275	26276
Variation	0	0	0	0	0	0	0	0	0	0	0	0	0	0	0	0	0	0	0
conservation	1	1	1	1	1	1	1	1	1	1	1	1	1	1	1	1	1	1	1
e2B3	A	C	C	A	G	A	A	G	A	T	C	A	G	G	A	A	C	T	C	T
Genomic Coordinates	26468	26467	26466	26465	26464	26463	26462	26461	26460	26459	26458	26457	26456	26455	26454	26453	26452	26451	26450	26449
Variation	0	A(1.33%)	0	0	0	0	0	A(0.08%)	0	0	0	0	A(0.08%)	0	0	0	0	0	0	0
conservation	1	0.9867	1	1	1	1	1	0.9992	1	1	1	1	0.9992	1	1	1	1	1	1	1
e2FIP	G	C	G	C	A	G	T	A	A	G	G	A	T	G	G	C	T	A	G	T	G	G	T	A	C	T	T	C	T	T	T	T	T	C	T	T	G	C	T	T	T	C	G
Genomic Coordinates	26353	26352	26351	26350	26349	26348	26347	26346	26345	26344	26343	26342	26341	26340	26339	26338	26337	26336	26335	26334	26333	26293	26294	26295	26296	26297	26298	26299	26300	26301	26302	26303	26304	26305	26306	26307	26308	26309	26310	26311	26312	26313	26314
Variation	0	0	0	T(0.08%)	0	0	0	0	0	0	0	0	0	0	0	A(0.17%)	0	G(0.08%)	0	0	0	0	0	0	0	0	0	0	0	0	0	0	0	0	0	0	0	0	0	0	0	0	0
conservation	1	1	1	0.9992	1	1	1	1	1	1	1	1	1	1	1	0.9983	1	0.9992	1	1	1	1	1	1	1	1	1	1	1	1	1	1	1	1	1	1	1	1	1	1	1	1	1
e2BIP	T	G	C	G	T	A	C	T	G	C	T	G	C	A	A	T	A	T	T	G	T	T	A	A	C	G	A	A	G	A	A	T	T	C	A	G	A	T	T	T	T	T	A	A	C	A	C	G	A
Genomic Coordinates	26364	26365	26366	26367	26368	26369	26370	26371	26372	26373	26374	26375	26376	26377	26378	26379	26380	26381	26382	26383	26384	26385	26386	26387	26388	26389	26446	26445	26444	26443	26442	26441	26440	26439	26438	26437	26436	26435	26434	26433	26432	26431	26430	26429	26428	26427	26426	26425	26424
Variation	0	0	0	0	0	0	T(0.08%)	0	0	0	0	A(0.17%)	A(0.17%)	0	0	0	0	0	A(0.08%)	0	0	0	0	0	0	0	0	0	0	0	0	0	0	0	0	T(0.08%)	0	0	0	0	0	0	0	0	A(0.08%)	0	0	0	0
conservation	1	1	1	1	1	1	0.9992	1	1	1	1	0.9983	0.9983	1	1	1	1	1	0.9992	1	1	1	1	1	1	1	1	1	1	1	1	1	1	1	1	0.9992	1	1	1	1	1	1	1	1	0.9992	1	1	1	1
[truncated: 1 more columns]

## Sheet: N2
n2F3	C	C	A	G	A	A	T	G	G	A	G	A	A	C	G	C	A	G	T	G
Genomic Coordinates	28354	28355	28356	28357	28358	28359	28360	28361	28362	28363	28364	28365	28366	28367	28368	28369	28370	28371	28372	28373
Variation	0	0	0	0	0	0	0	0	0	0	C(0.08%)	0	0	0	A(0.08%)	0	0	T(0.17%)	0	0
conservation	1	1	1	1	1	1	1	1	1	1	0.9992	1	1	1	0.9992	1	1	0.9983	1	1
n2B3	C	C	G	T	C	A	C	C	A	C	C	A	C	G	A	A	T	T
Genomic Coordinates	28569	28568	28567	28566	28565	28564	28563	28562	28561	28560	28559	28558	28557	28556	28555	28554	28553	28552
Variation	0	A(0.08%)	0	0	0	0	0	0	0	0	0	0	0	0	0	0	0	0
conservation	1	0.9992	1	1	1	1	1	1	1	1	1	1	1	1	1	1	1	1
n2FIP	A	G	C	G	G	T	G	A	A	C	C	A	A	G	A	C	G	C	A	G	G	G	C	G	C	G	A	T	C	A	A	A	A	C	A	A	C	G
Genomic Coordinates	28438	28437	28436	28435	28434	28433	28432	28431	28430	28429	28428	28427	28426	28425	28424	28423	28422	28421	28420	28374	28375	28376	28377	28378	28379	28380	28381	28382	28383	28384	28385	28386	28387	28388	28389	28390	28391	28392
Variation	0	0	0	A(0.08%)	0	0	A(0.08%)	0	0	0	0	0	0	0	0	0	0	0	0	0	0	0	0	0	0	0	0	0	T(0.08%)	0	0	0	0	0	0	G(0.08%)	0	0
conservation	1	1	1	0.9992	1	1	0.9992	1	1	1	1	1	1	1	1	1	1	1	1	1	1	1	1	1	1	1	1	1	0.9992	1	1	1	1	1	1	0.9992	1	1
n2BIP	A	A	T	T	C	C	C	T	C	G	A	G	G	A	C	A	A	G	G	C	G	A	G	C	T	C	T	T	C	G	G	T	A	G	T	A	G	C	C	A	A
Genomic Coordinates	28467	28468	28469	28470	28471	28472	28473	28474	28475	28476	28477	28478	28479	28480	28481	28482	28483	28484	28485	28486	28487	28543	28542	28541	28540	28539	28538	28537	28536	28535	28534	28533	28532	28531	28530	28529	28528	28527	28526	28525	28524
Variation	0	0	0	0	0	0	0	0	0	0	0	0	0	0	0	0	0	0	0	0	0	0	0	0	0	0	0	0	0	0	0	0	0	0	0	0	0	0	0	0	0
conservation	1	1	1	1	1	1	1	1	1	1	1	1	1	1	1	1	1	1	1	1	1	1	1	1	1	1	1	1	1	1	1	1	1	1	1	1	1	1	1	1	1
n2LF	T	T	A	T	T	G	G	G	T	A	A	A	C	C	T	T	G	G	G	G	C
Genomic Coordinates	28416	28415	28414	28413	28412	28411	28410	28409	28408	28407	28406	28405	28404	28403	28402	28401	28400	28399	28398	28397	28396
Variation	0	0	0	0	0	0	0	0	0	0	0	0	0	0	0	0	0	0	0	0	T(0.17%)
conservation	1	1	1	1	1	1	1	1	1	1	1	1	1	1	1	1	1	1	1	1	0.9983
n2LB	T	T	C	C	A	A	T	T	A	A	C	A	C	C	A	A	T	A	G	C	A	G	T	C	C
Genomic Coordinates	28488	28489	28490	28491	28492	28493	28494	28495	28496	28497	28498	28499	28500	28501	28502	28503	28504	28505	28506	28507	28508	28509	28510	28511	28512
Variation	0	0	0	0	0	0	0	0	0	0	0	0	0	0	0	0	0	0	0	0	0	0	0	0	0
conservation	1	1	1	1	1	1	1	1	1	1	1	1	1	1	1	1	1	1	1	1	1	1	1	1	1

## Sheet: L2
L2-F3	G	G	C	T	A	C	T	A	C	C	G	A	A	G	A	G	C
Genomic Coordinates	28526	28527	28528	28529	28530	28531	28532	28533	28534	28535	28536	28537	28538	28539	28540	28541	28542
Variation	0	0	0	0	0	0	0	0	0	0	0	0	0	0	0	0	0
conservation	1	1	1	1	1	1	1	1	1	1	1	1	1	1	1	1	1
L2-B3	G	C	A	G	C	A	T	T	G	T	T	A	G	C	A	G	G
Genomic Coordinates	28740	28739	28738	28737	28736	28735	28734	28733	28732	28731	28730	28729	28728	28727	28726	28725	28724
Variation	0	A(0.17%)	0	0	0	0	0	0	0	0	0	0	0	A(0.08%)	0	0	0
conservation	1	0.9983	1	1	1	1	1	1	1	1	1	1	1	0.9992	1	1	1
L2-FI	C	T	G	G	C	C	C	A	G	T	T	C	C	T	A	G	G	T	A	G	T	C	C	A	G	A	C	G	A	A	T	T	C	G	T	G	G	T	G
Genomic Coordinates	28625	28624	28623	28622	28621	28620	28619	28618	28617	28616	28615	28614	28613	28612	28611	28610	28609	28608	28607	28606	28605	28545	28546	28547	28548	28549	28550	28551	28552	28553	28554	28555	28556	28557	28558	28559	28560	28561	28562
Variation	0	0	0	0	A(0.08%)	0	0	0	0	0	0	0	0	0	0	0	0	0	0	0	0	0	0	0	0	0	A(0.08%)	0	0	0	0	0	0	0	0	0	0	0	0
conservation	1	1	1	1	0.9992	1	1	1	1	1	1	1	1	1	1	1	1	1	1	1	1	1	1	1	1	1	0.9992	1	1	1	1	1	1	1	1	1	1	1	1
L2-BI	G	A	C	G	G	C	A	T	C	A	T	A	T	G	G	G	T	T	G	C	A	C	G	G	G	T	G	C	C	A	A	T	G	T	G	A	T	C
Genomic Coordinates	28655	28656	28657	28658	28659	28660	28661	28662	28663	28664	28665	28666	28667	28668	28669	28670	28671	28672	28673	28674	28675	28719	28718	28717	28716	28715	28714	28713	28712	28711	28710	28709	28708	28707	28706	28705	28704	28703
Variation	0	0	T(0.17%)	0	0	0	0	0	0	0	0	0	0	0	0	0	0	0	0	T(0.08%)	0	0	0	0	0	0	0	0	0	0	0	0	0	0	0	0	0	A(0.17%)
conservation	1	1	0.9983	1	1	1	1	1	1	1	1	1	1	1	1	1	1	1	1	0.9992	1	1	1	1	1	1	1	1	1	1	1	1	1	1	1	1	1	0.9983
L2-LF	G	A	C	T	G	A	G	A	T	C	T	T	T	C	A	T	T	T	T	A	C	C
Genomic Coordinates	28589	28588	28587	28586	28585	28584	28583	28582	28581	28580	28579	28578	28577	28576	28575	28574	28573	28572	28571	28570	28569	28568
Variation	0	0	0	0	A(0.08%)	0	A(0.08%)	G(0.08%)	0	0	0	0	0	0	0	0	0	0	0	0	0	A(0.08%)
conservation	1	1	1	1	0.9992	1	0.9992	0.9992	1	1	1	1	1	1	1	1	1	1	1	1	1	0.9992
L2-LB	C	T	G	A	G	G	G	A	G	C	C	T	T	G	A	A	T	A	C
Genomic Coordinates	28677	28678	28679	28680	28681	28682	28683	28684	28685	28686	28687	28688	28689	28690	28691	28692	28693	28694	28695
Variation	0	0	0	0	0	0	0	0	0	0	0	C(2.08%)	0	T(0.33%)	0	0	0	0	0
conservation	1	1	1	1	1	1	1	1	1	1	1	0.9792	1	0.9967	1	1	1	1	1

## Sheet: N1
n1F3	A	G	A	T	C	A	C	A	T	T	G	G	C	A	C	C	C	G
Genomic Coordinates	28702	28703	28704	28705	28706	28707	28708	28709	28710	28711	28712	28713	28714	28715	28716	28717	28718	28719
Variation	0	T(0.17%)	0	0	0	0	0	0	0	0	0	0	0	0	0	0	0	0
conservation	1	0.9983	1	1	1	1	1	1	1	1	1	1	1	1	1	1	1	1
n1B3	C	C	A	T	T	G	C	C	A	G	C	C	A	T	T	C	T	A	G	C
Genomic Coordinates	28914	28913	28912	28911	28910	28909	28908	28907	28906	28905	28904	28903	28902	28901	28900	28899	28898	28897	28896	28895
Variation	0	A(0.08%)	0	0	0	0	0	0	0	0	0	0	0	0	0	0	0	0	0	0
conservation	1	0.9992	1	1	1	1	1	1	1	1	1	1	1	1	1	1	1	1	1	1
n1FIP	T	G	C	T	C	C	C	T	T	C	T	G	C	G	T	A	G	A	A	G	C	C	A	A	T	G	C	T	G	C	A	A	T	C	G	T	G	C	T	A	C
Genomic Coordinates	28802	28801	28800	28799	28798	28797	28796	28795	28794	28793	28792	28791	28790	28789	28788	28787	28786	28785	28784	28783	28782	28732	28733	28734	28735	28736	28737	28738	28739	28740	28741	28742	28743	28744	28745	28746	28747	28748	28749	28750	28751
Variation	0	0	0	0	0	0	0	0	0	0	0	0	0	0	0	0	0	0	0	0	0	0	0	0	0	0	0	0	T(0.17%)	0	0	0	0	0	0	0	0	0	0	0	0
conservation	1	1	1	1	1	1	1	1	1	1	1	1	1	1	1	1	1	1	1	1	1	1	1	1	1	1	1	1	0.9983	1	1	1	1	1	1	1	1	1	1	1	1
n1BIP	G	G	C	G	G	C	A	G	T	C	A	A	G	C	C	T	C	T	T	C	C	C	T	A	C	T	G	C	T	G	C	C	T	G	G	A	G	T	T
Genomic Coordinates	28805	28806	28807	28808	28809	28810	28811	28812	28813	28814	28815	28816	28817	28818	28819	28820	28821	28822	28823	28824	28882	28881	28880	28879	28878	28877	28876	28875	28874	28873	28872	28871	28870	28869	28868	28867	28866	28865	28864
Variation	0	0	0	0	0	0	0	0	0	0	0	0	T(0.08%)	0	0	0	0	0	0	0	T(11.89%)	T(11.89%)	C(0.08%)	0	T(4.82%),G(0.08%)	A(0.08%)	0	0	0	0	0	0	C(0.08%)	0	0	0	0	0	0
conservation	1	1	1	1	1	1	1	1	1	1	1	1	0.9992	1	1	1	1	1	1	1	0.8811	0.8811	0.9992	1	0.951	0.9992	1	1	1	1	1	1	0.9992	1	1	1	1	1	1
n1LF	G	C	A	A	T	G	T	T	G	T	T	C	C	T	T	G	A	G	G	A	A	G	T	T
Genomic Coordinates	28775	28774	28773	28772	28771	28770	28769	28768	28767	28766	28765	28764	28763	28762	28761	28760	28759	28758	28757	28756	28755	28754	28753	28752
Variation	0	0	0	0	0	0	0	0	0	0	0	0	0	0	0	0	0	0	0	0	0	0	0	C(0.08%)
conservation	1	1	1	1	1	1	1	1	1	1	1	1	1	1	1	1	1	1	1	1	1	1	1	0.9992
n1LB	G	T	T	C	C	T	C	A	T	C	A	C	G	T	A	G	T	C	G	C	A	A	C	A
Genomic Coordinates	28827	28828	28829	28830	28831	28832	28833	28834	28835	28836	28837	28838	28839	28840	28841	28842	28843	28844	28845	28846	28847	28848	28849	28850
Variation	0	0	0	0	0	0	0	0	0	0	0	0	0	0	0	0	0	0	T(0.08%)	T(0.17%)	0	0	0	0
conservation	1	1	1	1	1	1	1	1	1	1	1	1	1	1	1	1	1	1	0.9992	0.9983	1	1	1	1
