# Supplementary material for: Optimization and validation of RT-LAMP assay for diagnosis of SARS-CoV2 including the globally dominant Delta variant
Source: Virol J. 2021 Aug 30;18:178. doi: 10.1186/s12985-021-01642-9 (PMC8404189; doi:10.1186/s12985-021-01642-9)
Supplement: Supplementary file 3 — Additional file 3: Optimization conditions for Lamp reaction. [file 12985_2021_1642_MOESM3_ESM.xlsx]

## Sheet: Sheet1
Enzyme Name	10X Buffer	MgSO4	MgCl2	dNTP's (2 mM)	Enzyme	Initial Denaturation & Quick Chill	Incubation Time	SYBR Green 1 (1:100)	Lamp Primers Mix(10X)	Concentration of Primers in Lamp Primer Mix (10X)
										F3/B3	FIP/BIP	LF/LB
Klenow	1 µL	-	O.5 µL	1 µL	5 U	95°C for 10min followed by quick chill	50°C for 90 min	1 µL	1 µL	0.2 µM	1.6 µM	0.8 µM
Bsm	1 µL	O.5 µL	-	1 µL	4 U	-	60°C for 60 min	O.5 µL	1 µL	0.2 µM	1.6 µM	0.8 µM
Bst LF	1 µL	O.5 µL	-	1 µL	4 U	-	60°C for 60 min	O.5 µL	1 µL	0.2 µM	1.6 µM	0.4 µM
Bst 2.0	1 µL	1 µL	-	1 µL	4 U	-	60°C for 60 min	0.2 µL	1 µL	0.2 µM	1.6 µM	0.4 µM
Bst 3.0	1 µL	-	-	1 µL	2.4 U	-	60°C for 45 min	0.2 µL	1 µL	0.2 µM	1.6 µM	0.8 µM
